# Supplementary material for: Preliminary Results of a Multicenter Randomized Clinical Trial for Laparoscopic Repair of Pelvic Organ Prolapse: Sacropexy vs. Laparoscopic Lateral Suspension
Source: J Clin Med. 2025 Mar 18;14(6):2069. doi: 10.3390/jcm14062069 (PMC11943180; doi:10.3390/jcm14062069)
Supplement: Supplementary file 1 [file jcm-14-02069-s001.zip]

Archive with 1 entries (1 files):
- jcm-3491574-supplementary.pdf
